# Supplementary material for: Structural evolution of the MTCH family of mitochondrial insertases
Source: Sci Adv. 2026 Jun 17;12(25):eaeh2957. doi: 10.1126/sciadv.aeh2957 (PMC13274618; doi:10.1126/sciadv.aeh2957)
Supplement: Supplementary file 2 — Movie S1 [file sciadv.aeh2957_movie_s1.zip]

Archive with 1 entries (1 files):
- aeh2957_movie_s1.mp4
